# Supplementary material for: Relationship between Spatiotemporal Dynamics of the Brain at Rest and Self-Reported Spontaneous Thoughts: An EEG Microstate Approach
Source: J Pers Med. 2021 Nov 17;11(11):1216. doi: 10.3390/jpm11111216 (PMC8625384; doi:10.3390/jpm11111216)
Supplement: Supplementary file 1 [file jpm-11-01216-s001.zip]

Archive with 1 entries (1 files):
- jpm-1440058-supplementary.pdf
